# Supplementary material for: Prebiotic Systems Containing Anthocyanin-Rich Pomegranate Flower Extracts with Antioxidant and Antidiabetic Effects
Source: Pharmaceutics. 2024 Apr 10;16(4):526. doi: 10.3390/pharmaceutics16040526 (PMC11054034; doi:10.3390/pharmaceutics16040526)
Supplement: Supplementary file 1 [file pharmaceutics-16-00526-s001.zip]

Archive with 1 entries (1 files):
- pharmaceutics-2923232-supplementary.pdf
